# Supplementary material for: NUDT21‐mediated Alternative Polyadenylation of CDK19 Reprograms Cholesterol Biosynthesis to Drive Colorectal Cancer Progression
Source: Adv Sci (Weinh). 2025 Nov 19;13(7):e18346. doi: 10.1002/advs.202518346 (PMC12866688; doi:10.1002/advs.202518346)
Supplement: Supplementary file 2 — Supplemental Table 1 [file ADVS-13-e18346-s003.xlsx]

## Sheet: Sheet1
Supplementary Table S1.List of RNA regulated-associated genes involving in CRISPR_Cas9 screening
Gene name	Gene ID	Chromosome	sgRNA
RNPS1	10921	NC_000016.10	CGCAGGGCACTCACTTGGAG
RNPS1	10921	NC_000016.10	TTCCCTCTAGGATCACATCA
RNPS1	10921	NC_000016.10	TCCTCAGCATCCAGCCGCTC
RNPS1	10921	NC_000016.10	TGAAGCACATGGATGGAGGT
MAGOHB	55110	NC_000012.12	TGTCGGCCAACCCTATCAGG
MAGOHB	55110	NC_000012.12	CCTGTCGGCCAACCCTATCA
MAGOHB	55110	NC_000012.12	CTGTCGGCCAACCCTATCAG
MAGOHB	55110	NC_000012.12	GAGTTCGAATTTCGGCCGGA
UPF1	5976	NC_000019.10	GTAGATGTAGCCAGACACCG
UPF1	5976	NC_000019.10	CATCAGCAGCTCTCTCTCTG
UPF1	5976	NC_000019.10	GTCCTGGAGTGCTACAACTG
UPF1	5976	NC_000019.10	ATGTTCTTCTACGTGACCCA
PPP2R2B	5521	NC_000005.10	TCATGATATACCTCCCACTG
PPP2R2B	5521	NC_000005.10	GTTGGCAAATACTCTTCGTG
PPP2R2B	5521	NC_000005.10	CGAAGGTGTTGCAATGATGG
PPP2R2B	5521	NC_000005.10	ACATGTCCGCTGATGACCTG
MSI2	124540	NC_000017.11	AAGAAGTCATGTTCCCACCT
MSI2	124540	NC_000017.11	AATCTTACCTCTGTGCCTGT
MSI2	124540	NC_000017.11	ATGTTCCCACCTGGGACAAG
MSI2	124540	NC_000017.11	CCCGGCCTCTTGTCCCAGGT
GLE1	2733	NC_000009.12	CTGTCACACTTAACCCACAG
GLE1	2733	NC_000009.12	TGAGGGCCTGACCAACAGCA
GLE1	2733	NC_000009.12	AGCCAGGTCGACCTTAAGCA
GLE1	2733	NC_000009.12	GGCCCAGGTAAAGCTGCAAG
NXF1	10482	NC_000011.10	ATCGCATTCATGTTACTGTG
NXF1	10482	NC_000011.10	TTTGGATCGGGAGAACCGAA
NXF1	10482	NC_000011.10	ATCATGAGCAAACGATACGA
NXF1	10482	NC_000011.10	GTCACTCACTATCGTACTCG
ETF1	2107	NC_000005.10	TGGCTCCCAGGACTGAAAGG
ETF1	2107	NC_000005.10	GCTCATTAAGAGCTTGGAGG
ETF1	2107	NC_000005.10	TGAAGGCCCAATTCACAGGT
ETF1	2107	NC_000005.10	GTACTGAAGGCCCAATTCAC
UPF2	26019	NC_000010.11	AGAAGCTGTAGCTTCCATCG
UPF2	26019	NC_000010.11	GGACTAATTATCTCACTAGG
UPF2	26019	NC_000010.11	TCACTACAGAGACATGAGTG
UPF2	26019	NC_000010.11	TGCTCCGGACAGCCGACCAG
SMG1	23049	NC_000016.10	GCATGTGAGGAGTATCACAG
SMG1	23049	NC_000016.10	TTAATCGCCAAGAAACACCC
SMG1	23049	NC_000016.10	CAACCGCAGCAGGCGCAATG
SMG1	23049	NC_000016.10	CTTTGTGTACGACCCTCTGG
PABPN1L	390748	NC_000016.10	GTGCCATGGAGCAGGCCGAG
PABPN1L	390748	NC_000016.10	CTGCTGAGCCCTGAGACCGT
PABPN1L	390748	NC_000016.10	GCTGTTACCTGGTCAGGCAA
PABPN1L	390748	NC_000016.10	AGCCTCCACCTTCTCCTCGG
PAPOLG	64895	NC_000002.12	AGGCTTGGAGTACACACCAA
PAPOLG	64895	NC_000002.12	CCAAGTTTCCAACAAGTACA
PAPOLG	64895	NC_000002.12	CATACCCGAGGATCCCAGAC
PAPOLG	64895	NC_000002.12	ACCAAGGAATCCTAGCATGT
PPP2R5C	5527	NC_000014.9	AGTACTTACTGGTTCCGTGA
PPP2R5C	5527	NC_000014.9	TACGGGAGCGGAATTTGACC
PPP2R5C	5527	NC_000014.9	CAGTACTTACTGGTTCCGTG
PPP2R5C	5527	NC_000014.9	ATGCAGATTCTGGGTCACGA
PABPC1	26986	NC_000008.11	ATGGCAGCTATCCCACAGGT
PABPC1	26986	NC_000008.11	CTTCATGGCAGCTATCCCAC
PABPC1	26986	NC_000008.11	TTTGGCTTACCTTACATGAA
PABPC1	26986	NC_000008.11	CTTACACTTTGCGATCATTT
NCBP2	22916	NC_000003.12	TGGGACGCAGGCTTTAAGGA
NCBP2	22916	NC_000003.12	CGTCCCATTTATGTACCGCA
NCBP2	22916	NC_000003.12	AGGGCAGGCAATACGGCCGT
NCBP2	22916	NC_000003.12	TACGGCCGTGGGCGATCTGG
NXT1	29107	NC_000020.11	ACACCACCATGGATAAGCGG
NXT1	29107	NC_000020.11	AGCCACACCAAGCCAGACCA
NXT1	29107	NC_000020.11	TCTGCAGGCCTGATCCACAT
NXT1	29107	NC_000020.11	TGGCTTCATCATGAACAGGC
TARDBP	23435	NC_000001.11	AATAGACAGTTAGAAAGAAG
TARDBP	23435	NC_000001.11	TATGTTGTCAACTATCCAAA
TARDBP	23435	NC_000001.11	GACGCAAGTACCTTAGAATT
TARDBP	23435	NC_000001.11	CTGCAAACTTCCTAATTCTA
PABPN1	8106	NC_000014.9	CCTCAATGGACATGATCACC
PABPN1	8106	NC_000014.9	CCTTTACTTACCCTTTGGGA
PABPN1	8106	NC_000014.9	ACGTACATTGCCAACATAGA
PABPN1	8106	NC_000014.9	TCCTCTCATCAGGTGGACTA
SYMPK	8189	NC_000019.10	GCAGACCAAACAGTGCAAGG
SYMPK	8189	NC_000019.10	GAGGGACGAGAATGTGAACG
SYMPK	8189	NC_000019.10	GGTGGTCCGCAAGTACTGCG
SYMPK	8189	NC_000019.10	CAGGCCTATGAAACTCTGCA
PABPC1L	80336	NC_000020.11	CTACGTGAAGAACCTCCCGG
PABPC1L	80336	NC_000020.11	CTTCCCGTTCATATGGACCA
PABPC1L	80336	NC_000020.11	CATCTTCATCAAGAACCTGG
PABPC1L	80336	NC_000020.11	CATCAACTTCCAGCAGCCCG
PPP2R2A	5520	NC_000008.11	CTAGCAACAGGAGATAAAGG
PPP2R2A	5520	NC_000008.11	AGGGTATAACTTGAAAGAGG
PPP2R2A	5520	NC_000008.11	TATTCGGCTATGTGACATGA
PPP2R2A	5520	NC_000008.11	AGATCCATAGGCCTAAAGAC
SMG6	23293	NC_000017.11	CAAGCAATGAGATCACAAGG
SMG6	23293	NC_000017.11	TAACCCTCTACAGTACCCAG
SMG6	23293	NC_000017.11	ACTCCCGCTCAGACAAACGA
SMG6	23293	NC_000017.11	CATGAACAAAGAGTCTCCCA
SAP18	10284	NC_000013.11	TAGATCTGCAACTCGCTGGA
SAP18	10284	NC_000013.11	TGAAGACCCGTAGCAACAGT
SAP18	10284	NC_000013.11	AGCGTCTCGCAGGCCGTAGG
SAP18	10284	NC_000013.11	GAAACCGATCGACCGCGAGA
SMG7	9887	NC_000001.11	GGACCAGGGCCAATGAACCA
SMG7	9887	NC_000001.11	AGGTCACCAGGGTATTACAG
SMG7	9887	NC_000001.11	CTGGCTAAGACTCAGACCCA
SMG7	9887	NC_000001.11	TAATGGGCCTTGAACCTGAG
CSTF3	1479	NC_000011.10	CCCAGAGAAGGTGAAGAAAG
CSTF3	1479	NC_000011.10	AGTATTCTGAGGAGGCACCG
CSTF3	1479	NC_000011.10	TCATATGTCCGAGAAACCAA
CSTF3	1479	NC_000011.10	GTCCGAAGAGTTTATCAACG
WDR33	55339	NC_000002.12	GACTCCAGAAGGAAGACGCT
WDR33	55339	NC_000002.12	CGGGCAATTCAGCCTGATGC
WDR33	55339	NC_000002.12	TATGCCAAGGTTCCAGCACC
WDR33	55339	NC_000002.12	GGTGCTGGAACCTTGGCATA
UPF3B	65109	NC_000023.11	AAGCTGCTCCTTGGTCAAAG
UPF3B	65109	NC_000023.11	AAAGTCGGGACTATCGATGA
UPF3B	65109	NC_000023.11	TATGCTCTGGCATACATATG
UPF3B	65109	NC_000023.11	AGGACTCACCTTTATTGTCA
PNN	5411	NC_000014.9	GTGCTAAACAGACAGAACTG
PNN	5411	NC_000014.9	ACATGTAATTGCTGACCAGG
PNN	5411	NC_000014.9	GCGTAATGAAGAACAGAAGG
PNN	5411	NC_000014.9	ACGCCAGGAAAGCGACCCGG
PPP2R5A	5525	NC_000001.11	TACCTGTATGTGAGGCCAAG
PPP2R5A	5525	NC_000001.11	AACCTGCAGTCAGAAAGAGG
PPP2R5A	5525	NC_000001.11	TATCACTTGGAGGAAGTGTA
PPP2R5A	5525	NC_000001.11	GGCCAAGAGGCCTCAAGCGT
RBM8A	9939	NC_000001.11	GTATGTCCCTTATAGAAGAG
RBM8A	9939	NC_000001.11	AAGGGTCGCGGCTTTGGCTC
RBM8A	9939	NC_000001.11	TTACTCACAGCGTTGTGGTC
RBM8A	9939	NC_000001.11	TACTCACAGCGTTGTGGTCC
CASC3	22794	NC_000017.11	GCTGGAATCAGTCCTTCAGG
CASC3	22794	NC_000017.11	ATGAGATTAGTTACCGGTCA
CASC3	22794	NC_000017.11	TGAGAAGAAATCCTATTCCC
CASC3	22794	NC_000017.11	AGTGCTTGGCAGTCCTGAGA
ACIN1	22985	NC_000014.9	TGGTCTGCAATAGGCATGGG
ACIN1	22985	NC_000014.9	TTGCTGACTTGGTCTGCAAT
ACIN1	22985	NC_000014.9	GACTTGGTCTGCAATAGGCA
ACIN1	22985	NC_000014.9	ACTTGGTCTGCAATAGGCAT
FIP1L1	81608	NC_000004.12	ATGTTACAGGAGATTACCTG
FIP1L1	81608	NC_000004.12	CAGTAGCAGATCTTTCAGAA
FIP1L1	81608	NC_000004.12	GATGGAGGTGGAGCGCCTGG
FIP1L1	81608	NC_000004.12	GGTGGAGCAGTGCTGACAGT
PPP1CA	5499	NC_000011.10	GACGCTACAACATCAAACTG
PPP1CA	5499	NC_000011.10	GAGCAACTACCTCTTTCTGG
PPP1CA	5499	NC_000011.10	AGTCTATGGAGCAGATTCGG
PPP1CA	5499	NC_000011.10	GCTGTGGTCTGACCCTGACA
NXT2	55916	NC_000023.11	AACCAGGCTGTATCTGGACA
NXT2	55916	NC_000023.11	ACAGTTCTTGTTGTGACCAG
NXT2	55916	NC_000023.11	TGATCTTACCATGAACTGGT
NXT2	55916	NC_000023.11	GGCAATCTAACATATTGACC
PABPC5	140886	NC_000023.11	TTAACATACCCATAGCCCAG
PABPC5	140886	NC_000023.11	AAAGTCGTATGCGATGACAA
PABPC5	140886	NC_000023.11	ATCTGCCAACATACACCTGG
PABPC5	140886	NC_000023.11	CAAGTCACCCACGTACAGAG
PPP2CA	5515	NC_000005.10	AAGGTGTAACCAGCTCCTCG
PPP2CA	5515	NC_000005.10	ACATACCTGCCCATCCACCA
PPP2CA	5515	NC_000005.10	AACGCATCACCATTCTTCGA
PPP2CA	5515	NC_000005.10	GTCCAATGTGTGACTTGCTG
PPP2R5E	5529	NC_000014.9	CTCCACTCTTAATGAACTGG
PPP2R5E	5529	NC_000014.9	GCCTTGAGACCTAAACTGTG
PPP2R5E	5529	NC_000014.9	AACCTACCCTTGAGGCATCG
PPP2R5E	5529	NC_000014.9	TCACTCTTCCATGCACAGGT
PPP2R1B	5519	NC_000011.10	TATACTCAATGATGGCCAGG
PPP2R1B	5519	NC_000011.10	TGATTCGCTATACCCGATCG
PPP2R1B	5519	NC_000011.10	TGACACAAGCTTCCACAGCA
PPP2R1B	5519	NC_000011.10	TAAGTAGGTTCTGAAAGGCG
ALYREF	10189	NC_000017.11	CTGAACCGGAGCCAGCGAGG
ALYREF	10189	NC_000017.11	CAGCAGACGTGCACTTTGAG
ALYREF	10189	NC_000017.11	GCCTCGATTCACTCGCGCGG
ALYREF	10189	NC_000017.11	CTCGTCTCTTACCTGAATAT
PPP2R5B	5526	NC_000011.10	AATTCAGGGTTCTCACTGGG
PPP2R5B	5526	NC_000011.10	ACTCACGTGCTCTGTCAGAG
PPP2R5B	5526	NC_000011.10	AGCGACTTGACAGAGTGCAG
PPP2R5B	5526	NC_000011.10	CGGGCTCGATGAGGACACCC
PPP1CB	5500	NC_000002.12	TTAGGAGATTATGTGGACAG
PPP1CB	5500	NC_000002.12	GCTATGGTCTGATCCAGATA
PPP1CB	5500	NC_000002.12	GATTGATGCTAGCACACTCA
PPP1CB	5500	NC_000002.12	TCAGTACGAGGATGTCGTCC
PPP2R3C	55012	NC_000014.9	TAACACTTACAGATTCCCGA
PPP2R3C	55012	NC_000014.9	CCATCTAATTGTGGCAACGT
PPP2R3C	55012	NC_000014.9	TATATGATGTCGCTGGGCAG
PPP2R3C	55012	NC_000014.9	CCTACGTTGCCACAATTAGA
MAGOH	4116	NC_000001.11	GAGTTTGAGTTTCGACCGGA
MAGOH	4116	NC_000001.11	TGGCCTCCTCCTGACCGAGT
MAGOH	4116	NC_000001.11	CCGGTCGAAACTCAAACTCC
MAGOH	4116	NC_000001.11	CCTGGAGTTTGAGTTTCGAC
PPP2R3A	5523	NC_000003.12	CTGTCTCGATACAATGACCA
PPP2R3A	5523	NC_000003.12	GATGTGGTGGATACCCACCC
PPP2R3A	5523	NC_000003.12	TCTATGAGGAGCAGTGTGAA
PPP2R3A	5523	NC_000003.12	TTGGTTCCGCTGCATGGATG
PPP2R1A	5518	NC_000019.10	GGTGGCTGACAAGTTCACAG
PPP2R1A	5518	NC_000019.10	TCTCCCGACAGTCAGCTGAG
PPP2R1A	5518	NC_000019.10	TAACCTGGACTGTGTGAACG
PPP2R1A	5518	NC_000019.10	AGCTGGCTGAGGACGCCAAG
PPP2R2D	55844	NC_000010.11	AGGAGCGCATGTCACACAGG
PPP2R2D	55844	NC_000010.11	CATCAAGCCTGCTAACATGG
PPP2R2D	55844	NC_000010.11	ACGAACACGTTGCACTGGTG
PPP2R2D	55844	NC_000010.11	CCATGCACTCCCAGACATCG
NUDT21	11051	NC_000016.10	AGCTGCAGCAGTAACACATG
NUDT21	11051	NC_000016.10	ACGATTGCATTGGTAACTGG
NUDT21	11051	NC_000016.10	AATGAGGAGGACTGTAGAAG
NUDT21	11051	NC_000016.10	CCTGGTGGTGAACTTAACCC
DDX19B	11269	NC_000016.10	TGGAGGGCGAGCTCATACGT
DDX19B	11269	NC_000016.10	GCTAAGCATGGCCAGCACGA
DDX19B	11269	NC_000016.10	CGCCAGGGCCCATGAGTCAG
DDX19B	11269	NC_000016.10	GGATGGACGATTGAAACCCA
CPSF2	53981	NC_000014.9	TGGACGATGATCAACTGTCG
CPSF2	53981	NC_000014.9	GACTTGATGATGAAAGGTGA
CPSF2	53981	NC_000014.9	AGCCAACCTGACCTGGAATG
CPSF2	53981	NC_000014.9	AGGCCTGCTTAGCATTTCCA
RNGTT	8732	NC_000006.12	AAAGGTCTCAGTATTCTCAG
RNGTT	8732	NC_000006.12	CAGAAGTGTCATCAATTCTG
RNGTT	8732	NC_000006.12	AGACCACCAGGAATCTACAA
RNGTT	8732	NC_000006.12	CCAATCTGGCAATAGAGGTG
PCF11	51585	NC_000011.10	CTAGACGTATTCACATTGGG
PCF11	51585	NC_000011.10	AAGGTCCTCCAGGACCAGTG
PCF11	51585	NC_000011.10	ATAGGCGGTCACCCAAACGA
PCF11	51585	NC_000011.10	CATCTTCAGGATAAGACCGA
HBS1L	10767	NC_000006.12	GCAATGGCATCTTCAATGGG
HBS1L	10767	NC_000006.12	ATGCCTTGATCACATGAGAG
HBS1L	10767	NC_000006.12	AAGCTGAAGGTCTAGCAGCA
HBS1L	10767	NC_000006.12	CTACTCAACTTAGTGGTCAT
CSTF2	1478	NC_000023.11	CAGTGGGAGAGCACTTCGAG
CSTF2	1478	NC_000023.11	CATAAGGTGACTCAATGACA
CSTF2	1478	NC_000023.11	AACATGTTCCGTGCCTCCTG
CSTF2	1478	NC_000023.11	CAAACATCTGCTCTGGTGGA
DAZAP1	26528	NC_000019.10	TCTATGACGCCGAGAAGCAG
DAZAP1	26528	NC_000019.10	CCACAAGTGTCCCAGAACAG
DAZAP1	26528	NC_000019.10	ATACTTCAAGAAGTTCGGAG
DAZAP1	26528	NC_000019.10	TTTCGGCCATCTAGCGTGTG
CLP1	10978	NC_000011.10	AGACATAAGCCACCTCAGTG
CLP1	10978	NC_000011.10	TAGACTTGCCCACATCAGTG
CLP1	10978	NC_000011.10	AAGGTGTGAGGTGAACCGAA
CLP1	10978	NC_000011.10	ACACAGCCTTGGAACAGATG
UPF3A	65110	NC_000013.11	GCGAAGACAAGAGAGCTCAT
UPF3A	65110	NC_000013.11	AGTTCTTCGCCGCCGACCTG
UPF3A	65110	NC_000013.11	ACTTCGTCCTCCGGTTGCGG
UPF3A	65110	NC_000013.11	GGAGCAAACTCTACCACTGC
PPP2R5D	5528	NC_000006.12	ACCTTCATCGAATCCCACAG
PPP2R5D	5528	NC_000006.12	ACAGTGAGGATCCTCGAGAG
PPP2R5D	5528	NC_000006.12	AGAGTGCAGGGAACATGATG
PPP2R5D	5528	NC_000006.12	GATGTTCTTGAATGAGCTGG
WDR82	80335	NC_000003.12	CAGACGAATGAAGCTGCCGT
WDR82	80335	NC_000003.12	CTCGATGTATTGCAGGGTGG
WDR82	80335	NC_000003.12	GCCGCACTCACTTGCCCTCC
WDR82	80335	NC_000003.12	CGCGGAACACCTTAGCGACG
BCL2L2-PABPN1	100529063	NC_000014.9	GTGTGCTGAGAGTGTCAACA
BCL2L2-PABPN1	100529063	NC_000014.9	GCGTTGTTGGGCTGAGCCTG
BCL2L2-PABPN1	100529063	NC_000014.9	AGCCAGCTGCGTCTCCAGGT
BCL2L2-PABPN1	100529063	NC_000014.9	GCTGACTGGATCCACAGCAG
FUS	2521	NC_000016.10	AGTGGTGGCTATGAACCCAG
FUS	2521	NC_000016.10	CGCCGGGCAGACTTTAATCG
FUS	2521	NC_000016.10	TATGGACAGCAGGACCGTGG
FUS	2521	NC_000016.10	CAATTGTAACATTCTCACCC
PABPC4	8761	NC_000001.11	AGCGGCGGGTGATCATATCG
PABPC4	8761	NC_000001.11	CAGGTGGTGTGTGATGAGAA
PABPC4	8761	NC_000001.11	CAACCAGTATATGCAACGAG
PABPC4	8761	NC_000001.11	GAAAGCCAATCCGCATCATG
PYM1	84305	NC_000012.12	CTTATCAAGAGTCCTGCTCA
PYM1	84305	NC_000012.12	CGTCAACACAGCGACCTGAC
PYM1	84305	NC_000012.12	CAAACGTAACCTGAAGCGAA
PYM1	84305	NC_000012.12	AAGCAGCGGAGGGTGAAAGA
DDX19A	55308	NC_000016.10	AATCACCTGGGTCTCCACAG
DDX19A	55308	NC_000016.10	ACTGGGCAATCAGATTCTGT
DDX19A	55308	NC_000016.10	CTTAGCCATGCTCAGCCGAG
DDX19A	55308	NC_000016.10	TAGTCCTAGAAGGATGGGCA
PPP2CB	5516	NC_000008.11	AGCTGAACGAGAACCAAGTG
PPP2CB	5516	NC_000008.11	TGATCCAGTGTGTCTATGGA
PPP2CB	5516	NC_000008.11	CCATCTACTAAAGCTGTAAG
PPP2CB	5516	NC_000008.11	AACTTCCTGTAAACGATCCA
PABPC3	5042	NC_000013.11	TGCAGGGACTTGATCACCAG
PABPC3	5042	NC_000013.11	TAACATCCTTTCGTGTAACG
PABPC3	5042	NC_000013.11	CTTCCAGCATACGAAGGACG
PABPC3	5042	NC_000013.11	CACAAACCACGTTACACGAA
SRRM1	10250	NC_000001.11	GAGAATTTATGGGAGAACTG
SRRM1	10250	NC_000001.11	AGCGGTCTCGTAGCCCAAGA
SRRM1	10250	NC_000001.11	CCAAATCAAGATCCCGGACG
SRRM1	10250	NC_000001.11	GGCGCCATAGATCCCGATCA
PPP1CC	5501	NC_000012.12	TTTACCGATAGCAGCCATCG
PPP1CC	5501	NC_000012.12	ATTATCCAACGGCTGCTGGA
PPP1CC	5501	NC_000012.12	CCTTGATCTGGTACATCAGT
PPP1CC	5501	NC_000012.12	ACAGGTAGTTGCTTTCTGGT
SSU72	29101	NC_000001.11	CGAAGAGAGAGTGTATGACC
SSU72	29101	NC_000001.11	AAGTGAGGATCAGATCAAAC
SSU72	29101	NC_000001.11	GCGTCCGATCCTTTGGAACA
SSU72	29101	NC_000001.11	GAGCAACCAGAACCGGAGCA
PELO	53918	NC_000005.10	TGTTGTAAAGTGCATCCTGG
PELO	53918	NC_000005.10	CTGTTCATAGAACCGCTCCA
PELO	53918	NC_000005.10	ACTTACAACCTCGTGCAGGT
PELO	53918	NC_000005.10	GGCCTCCACGCAGAGAGTGA
MSI1	4440	NC_000012.12	GAACTGGTAGGTGTAGCCAG
MSI1	4440	NC_000012.12	ATGAAGGCGTCCATTCCGTA
MSI1	4440	NC_000012.12	AAAGGAGGTGATGTCGCCAA
MSI1	4440	NC_000012.12	GCCATTCCTCTCACTGCCTA
GSPT2	23708	NC_000023.11	GTAAGTGAAGCCGAGCCTGG
GSPT2	23708	NC_000023.11	ACCTGTGGAACCTTCCCGAG
GSPT2	23708	NC_000023.11	CGGCTGAAAGCCGAGCTGAG
GSPT2	23708	NC_000023.11	ATGGTAATCCAGTGTACCAA
RNMT	8731	NC_000018.10	GACCTGGGATGTGGTAAAGG
RNMT	8731	NC_000018.10	CGTGTGAGAGACTTAGCCCT
RNMT	8731	NC_000018.10	ACAGTGTCAGCAGCGGTATG
RNMT	8731	NC_000018.10	TATAACTGCTGACAGCTCAA
CSTF2T	23283	NC_000010.11	AAAGCAAAGTCCCTCCACGT
CSTF2T	23283	NC_000010.11	ACATGTTTCGAGCTTCCTGG
CSTF2T	23283	NC_000010.11	ATGCAGACTCCTATCCAGGG
CSTF2T	23283	NC_000010.11	CCATGCGGAACCTCAATGGG
CPSF3	51692	NC_000002.12	GTCCACGATATTGTAAACAG
CPSF3	51692	NC_000002.12	GCAGTGACCTTAAACTTCAG
CPSF3	51692	NC_000002.12	CATAGACTAACCACATGAGG
CPSF3	51692	NC_000002.12	AAAGCTGGTGTACTGATAAG
CPSF4L	642843	NC_000017.11	AAGGATGTCGAGATGCAGAA
CPSF4L	642843	NC_000017.11	TTCAGGTGACTGCAGCAACA
CPSF4L	642843	NC_000017.11	TCACTGTCCATGCCCTGGAA
CPSF4L	642843	NC_000017.11	AGATGGTGGTATGCAAGCAC
CPSF6	11052	NC_000012.12	ACAATCAGGACAAATGTCTG
CPSF6	11052	NC_000012.12	CTTCAGATCCAACACCAACA
CPSF6	11052	NC_000012.12	CTAGCTGGGCCTCCTAATCG
CPSF6	11052	NC_000012.12	GGGTTCACATGCGGAGCTGG
GSPT1	2935	NC_000016.10	TCTTTCTTAGGAGCACCTGG
GSPT1	2935	NC_000016.10	GATCAGTTGATGGACCAATC
GSPT1	2935	NC_000016.10	GCAATGTTGGCAAAGACAGC
GSPT1	2935	NC_000016.10	TGGCGGCCTTCCATCTCCCA
SMG5	23381	NC_000001.11	AATCTGAGGAGCTACTGACA
SMG5	23381	NC_000001.11	GAAAGATGAGAAGGTCCGGG
SMG5	23381	NC_000001.11	CTTAGTCTGGAACATCTGGG
SMG5	23381	NC_000001.11	CCAATCCATCTCCTTCCCTG
CPSF4	10898	NC_000007.14	ACTCATGCAGGAACTCACAC
CPSF4	10898	NC_000007.14	AGACAGTTGTGTGCAAACAC
CPSF4	10898	NC_000007.14	GCGTGGCCTATGCAAGAAAG
CPSF4	10898	NC_000007.14	GTGTGCAAACACTGGCTGCG
PPP2R2C	5522	NC_000004.12	CAACATGGAGGACCTTACGG
PPP2R2C	5522	NC_000004.12	TGACTGCGAGACCTACATGT
PPP2R2C	5522	NC_000004.12	GGTCTGGGACCTGAACATGG
PPP2R2C	5522	NC_000004.12	GCTGTGGCTGAACTTCACGT
PABPC4L	132430	NC_000004.12	TCAGGAAGTTCAGCACTGTG
PABPC4L	132430	NC_000004.12	AGTGATGATCAAGGCTCCAA
PABPC4L	132430	NC_000004.12	GCAAATCCATCCGTCTCATG
PABPC4L	132430	NC_000004.12	GAACCAGAGTGCTGCAGACA
CSTF1	1477	NC_000020.11	ACCAATTGCATACTGAACTG
CSTF1	1477	NC_000020.11	AAAGAGTTCGAATCACTGGG
CSTF1	1477	NC_000020.11	CTCTACTATAGGTAGCTACA
CSTF1	1477	NC_000020.11	TATGTACGTAACTGGAAGCA
CPSF7	79869	NC_000011.10	GAGGGTACAAGGTTCTCAGA
CPSF7	79869	NC_000011.10	ATAGTCCTTACCTGCCATGG
CPSF7	79869	NC_000011.10	TCTCGGGAATGGGCCCGTGG
CPSF7	79869	NC_000011.10	AATTGTTGGAACTCCTACCA
NXF3	56000	NC_000023.11	CTCCAGAGAGAAGAATGGAG
NXF3	56000	NC_000023.11	TCTTACTGGAGAGTCCATGT
NXF3	56000	NC_000023.11	CTCTTCATGGACGTCCAGGG
NXF3	56000	NC_000023.11	GTGGTACTGAAGCCCACAAG
NCBP2L	392517	NC_000023.11	TACCGGGACCATCAGTTCAG
NCBP2L	392517	NC_000023.11	GGTCCCAGTTAGAAACCGCA
NCBP2L	392517	NC_000023.11	TAGCAGCTCAGCTCCAAAGC
NCBP2L	392517	NC_000023.11	CAGTGGCCGTAAATTTCAGC
PAPOLA	10914	NC_000014.9	CATAGGTGAGATCAACACTG
PAPOLA	10914	NC_000014.9	TAAGATGGTACCTATCACTG
PAPOLA	10914	NC_000014.9	TTCCTTATAGGCTGTTGAAG
PAPOLA	10914	NC_000014.9	ACAATGTGTCCGTTTCAACA
PAPOLB	56903	NC_000007.14	TGCTAAACTGAAACTACAGG
PAPOLB	56903	NC_000007.14	ACAACGTGTCTATTTCAACC
PAPOLB	56903	NC_000007.14	GCCAAACCCAGTGTTACTGA
PAPOLB	56903	NC_000007.14	AGAGGCTAATAGAAACCCTC
NCBP1	4686	NC_000009.12	CCTAACCAGGATGATGACGA
NCBP1	4686	NC_000009.12	CACAGAGCTGAGAAGGTAGG
NCBP1	4686	NC_000009.12	AAAGGCAACAGCTAAACAGA
NCBP1	4686	NC_000009.12	GTAGATGATTGCTGTACTAG
PABPC1L2B	645974	NC_000023.11	CATACGCGTAGCCCAATGAG
PABPC1L2B	645974	NC_000023.11	TGTCAACTACCAGCAACCGG
PABPC1L2B	645974	NC_000023.11	TGCGCATCATGTGGTCCCAG
PPP2R3B	28227	NC_000023.11	CGAGCTCGAGTACTTCTACG
PPP2R3B	28227	NC_000023.11	CCAGAACTGCCACGACGACG
PPP2R3B	28227	NC_000023.11	CCACGACCTGCTCATCGACG
NXF2	56001	NC_000023.11	ACGAAATCCGTATTACCACG
NXF2	56001	NC_000023.11	ATGCCCGATTTCGGACGTAG
NXF2	56001	NC_000023.11	ATAGGCGGACTGGTCCGAGA
PABPC1L2A	340529	NC_000023.11	ACGCGTAGCCCAATGAGCGG
PABPC1L2A	340529	NC_000023.11	GGGCAAGACCATCGACAACA
PABPC1L2A	340529	NC_000023.11	ACGAGAAGTTCAGTCCAGCT
EIF4A3	9775	NC_000017.11	AGGCCCATGGTGTCGAACGT
EIF4A3	9775	NC_000017.11	CAGAATCTCGTGTGGCAGCG
EIF4A3	9775	NC_000017.11	TGGAGGCACCAATGTTGGCG
DDX39B	7919	NC_000006.12	ACTGGTGATGTGTCACACTC
DDX39B	7919	NC_000006.12	ACATCATGACCTGCTTCTCG
DDX39B	7919	NC_000006.12	AGTCACGAAAGCCAGAGCTG
NXF2B	728343	NC_000023.11	TCCGAGAAGGTGCTGCACAA
NXF2B	728343	NC_000023.11	TTGCAGTGACCGCTTCACTC
NXF2B	728343	NC_000023.11	ACACACAGGATGGATACACA
CPSF1	29894	NC_000008.11	TGAGAGCCACGCCATACGGG
CPSF1	29894	NC_000008.11	CCGCGTGCCGTAGACAAGCA
CPSF1	29894	NC_000008.11	TTTGGACAGCCCACTACACA
PPP2R3B	28227	NC_000024.10	CTCGAGCTCGAACATGGACA
PPP2R3B	28227	NC_000024.10	CCCGCAGGACTCCGTCAACG
PPP2R3B	28227	NC_000024.10	GACGAACTTGTGGACGGACA
PABPC1L2A	340529	NC_000023.11	GACCCGTCGCTCCGCAAGAG
NXF2B	728343	NC_000023.11	ACTGACATCCTTCAATGCGG
PABPC1L2B	645974	NC_000023.11	GCGCATCATGTGGTCCCAGA
EIF4A3	9775	NC_000017.11	TACGGACAGCATGTTGTCGC
PPP2R3B	28227	NC_000023.11	GAAGTACTCGAGCTCGAACA
NXF2	56001	NC_000023.11	TCTTTCAATGATCTTCAGGG
PPP2R3B	28227	NC_000024.10	CGAACTTGGCCGCGTCGTCG
DDX39B	7919	NC_000006.12	AAAGACAGCAGTGTTTGTCT
CPSF1	29894	NC_000008.11	GTTGAGAGCCACGCCATACG
DDX39B	7919	NT_167248.2	ACTGCCCGCATATCGTCGTG
DDX39B	7919	NT_167248.2	AGACGAAGTTGACGCTGCAT
DDX39B	7919	NT_167248.2	CATGACCTGCTTCTCGTGGG
DDX39B	7919	NT_167249.2	GAACTGCCCGCATATCGTCG
DDX39B	7919	NT_167249.2	GCAGTACTACGTGAAACTGA
DDX39B	7919	NT_167249.2	CTCCGGGCCATTGTCGACTG
DDX39B	7919	NT_167246.2	AACTGCCCGCATATCGTCGT
DDX39B	7919	NT_167246.2	GAGACGAAGTTGACGCTGCA
DDX39B	7919	NT_167246.2	CTCAAAGCCACAGTCGACAA
EIF4A3	9775	NW_025791802.1	TTACGGACAGCATGTTGTCG
EIF4A3	9775	NW_025791802.1	GCCCATGGTGTCGAACGTGG
EIF4A3	9775	NW_025791802.1	GTCATCTCCAGAATCTCGTG
CPSF1	29894	NW_018654716.1	GTGCTGACCCTCATCACCGA
CPSF1	29894	NW_018654716.1	AGTAGCGGAAACGCGCCACG
CPSF1	29894	NW_018654716.1	GATTGAAGTGTACGGCAGCG
DDX39B	7919	NT_167244.2	GATGTGTCACACTCGGGAGT
DDX39B	7919	NT_167244.2	TGGACGGATCTCTTTGCTCA
DDX39B	7919	NT_167244.2	TGGTGGTCTGTCTATCAAGA
DDX39B	7919	NT_167247.2	GCTGGTGATGTGTCACACTC
DDX39B	7919	NT_167247.2	CCTGCCAAGAAGGATGTCAA
DDX39B	7919	NT_167247.2	TGGCTCCAGCTGTTGCAGTG
DDX39B	7919	NT_113891.3	GCTCAAGCCAGAGTTGCTCC
DDX39B	7919	NT_113891.3	CCAGCATGAGTGCATCCCTC
DDX39B	7919	NT_113891.3	TCATCCACGAAGATCTCCAT
DDX39B	7919	NT_167245.2	CTTGGCCACACTGCAACAGC
DDX39B	7919	NT_167245.2	ATCATGACCTGCTTCTCGTG
DDX39B	7919	NT_167245.2	TCCATTCCCAGAATGGCCTG
CPSF1	29894	NW_018654716.1	TTGAGAGCCACGCCATACGG
DDX39B	7919	NT_167249.2	TACTGGTGATGTGTCACACT
DDX39B	7919	NT_167248.2	TGCTGGTGATGTGTCACACT
DDX39B	7919	NT_167246.2	CCTGAGGGATGCACTCATGC
DDX39B	7919	NT_113891.3	CCATTCCCAGAATGGCCTGA
DDX39B	7919	NT_167245.2	ACAATGGCCCGGAGCAACTC
DDX39B	7919	NT_167244.2	CACGGTGGATGGCAATGGCT
DDX39B	7919	NT_167247.2	TGTCTTTCCCATGCCCGACT
EIF4A3	9775	NW_025791802.1	TGATTCGTCGCAGAAGCCTA
